# Supplementary material for: Tissue-specific effects of temperature on proteasome function
Source: Cell Stress Chaperones. 2020 Apr 18;25(3):563–72. doi: 10.1007/s12192-020-01107-y (PMC7192876; doi:10.1007/s12192-020-01107-y)
Supplement: Supplementary file 5 — Summary of number of experiments, images and animals used in one-day 25 °C experiments. (XLSX 11 kb). [file 12192_2020_1107_MOESM3_ESM.xlsx]

## Sheet: Sheet1
Strain	Temperature	Number of worms	Number of images (number of experiments)	p-value 25oC/20oC (if applicable)	p-value UbG76V-Dendra2/Dendra2 (if applicable)
CL2070[dvIs70[hsp16.2p::GFP + rol-6(su1006)]]	20oC	25	3(2)
CL2070[dvIs70[hsp16.2p::GFP + rol-6(su1006)]]	25oC	25	3(2)
SJ4005[zcIs4[hsp-4p::GFP]]	20oC	88	9(3)
SJ4005[zcIs4[hsp-4p::GFP]]	25oC	89	9(3)	0.000323204
SJ4100[zcIs13[hsp-6p::GFP]]	20oC	90	9(3)
SJ4100[zcIs13[hsp-6p::GFP]]	25oC	90	9(3)
YD27[xzEx27[vha-6p::UbG76V::Dendra2]]	20oC	85	18(5)
YD27[xzEx27[vha-6p::UbG76V::Dendra2]]	25oC	100	19(5)	1.97405e-10	5.9e-06
YD25[xzEx25[vha-6p::Dendra2]]	20oC	107	18(8)
YD25[xzEx25[vha-6p::Dendra2]]	25oC	115	20(10)	0.0110095
YD3[xzEx3[unc-54p::UbG76V::Dendra2]]	20oC	106	22(6)
YD3[xzEx3[unc-54p::UbG76V::Dendra2]]	25oC	91	17(9)	0.0605131	5.77891e-12
YD1[xzEx1[unc-54p::Dendra2]]	20oC	101	19(9)
YD1[xzEx1[unc-54p::Dendra2]]	25oC	89	18(8)	0.702019
YD90[xzIs1[vha-6p::UIM2::ZsProSensor]]	20oC	120	9(4)
YD90[xzIs1[vha-6p::UIM2::ZsProSensor]]	25oC	119	9(4)	0.786943
YD114[xzIs2[unc-54p::UIM2::ZsProSensor]]	20oC	120	8(3)
YD114[xzIs2[unc-54p::UIM2::ZsProSensor]]	25oC	120	8(3)	0.0165495
YD115[xzEx112[unc-54p::UIM2::GFP::MODC]]	20oC	43	5(3)
YD115[xzEx112[unc-54p::UIM2::GFP::MODC]]	25oC	40	4(3)	1.48461e-05
