# Supplementary material for: Tissue-specific effects of temperature on proteasome function
Source: Cell Stress Chaperones. 2020 Apr 18;25(3):563–72. doi: 10.1007/s12192-020-01107-y (PMC7192876; doi:10.1007/s12192-020-01107-y)
Supplement: Supplementary file 6 — Summary of number of experiments, images and animals used for statistical analysis of Fig. S2b. (XLSX 10 kb). [file 12192_2020_1107_MOESM4_ESM.xlsx]

## Sheet: Sheet1
Strain	Temperature	Time	Number of worms	Number of images (number of experiments)	p-value 25oC/20oC
YD90[xzIs1[vha-6p::UIM2::ZsProSensor]]	20oC	18 h	60	4(2)
YD90[xzIs1[vha-6p::UIM2::ZsProSensor]]	25oC	18 h	90	6(3)	0.009524
YD90[xzIs1[vha-6p::UIM2::ZsProSensor]]	20oC	24 h	90	6(3)
YD90[xzIs1[vha-6p::UIM2::ZsProSensor]]	25oC	24 h	89	6(3)	0.015
YD90[xzIs1[vha-6p::UIM2::ZsProSensor]]	20oC	42 h	60	4(2)
YD90[xzIs1[vha-6p::UIM2::ZsProSensor]]	25oC	42 h	90	6(3)	0.00952381
YD90[xzIs1[vha-6p::UIM2::ZsProSensor]]	20oC	48 h	90	6(3)
YD90[xzIs1[vha-6p::UIM2::ZsProSensor]]	25oC	48 h	90	6(3)	0.004
